# Supplementary material for: Green and Efficient Determination of Fluoroquinolone Residues in Edible Green Fruits and Leafy Vegetables by Ultrasound-Assisted Extraction Followed by HPLC-MS/MS
Source: Molecules. 2022 Oct 5;27(19):6595. doi: 10.3390/molecules27196595 (PMC9572745; doi:10.3390/molecules27196595)
Supplement: Supplementary file 1 [file molecules-27-06595-s001.zip]

Archive with 1 entries (1 files):
- molecules-1940355-supplementary.pdf
